# Supplementary material for: Crystal Structure and Thermoelectric Properties of Novel Quaternary Cu2MHf3S8 (M—Mn, Fe, Co, and Ni) Thiospinels with Low Thermal Conductivity
Source: Chem Mater. 2022 Feb 15;34(5):2146–60. doi: 10.1021/acs.chemmater.1c03593 (PMC8910496; doi:10.1021/acs.chemmater.1c03593)
Supplement: Supplementary file 1 — cm1c03593_si_001.cif [file cm1c03593_si_001.cif]

#------------------ SECTION 1. GLOBAL INFORMATION ---------------------------#

data_Cu2CoHf3S8

#------------------ SUBMISSION DETAILS --------------------------------------#

_publ_contact_author_name          ?
_publ_contact_author_address       ?
_publ_contact_author_email         ?
_publ_contact_author_fax           ?
_publ_contact_author_phone         ?
_publ_requested_journal            ?

#------------------  SECTION 2. COMPOUND(S) DETAILS -------------------------#

_audit_creation_date              ?
_audit_creation_method            'WinCSD program'

#------------------ CHEMICAL INFORMATION ------------------------------------#

_chemical_formula_sum             'Cu2 Co Hf3 S8'
_chemical_formula_weight          3917.68
_chemical_melting_point           ?
_chemical_compound_source         ?

loop_
_atom_type_symbol
_atom_type_description
_atom_type_number_in_cell
_atom_type_scat_dispersion_real
_atom_type_scat_dispersion_imag
_atom_type_scat_source
CU    Cu        8.00   -1.965     .589 International_Tables_Vol_IV_Table_2.3.1
CO    Co        3.95   -2.365    3.614 International_Tables_Vol_IV_Table_2.3.1
HF    Hf       12.05   -6.179    4.978 International_Tables_Vol_IV_Table_2.3.1
S     S        32.00     .333     .557 International_Tables_Vol_IV_Table_2.3.1

#------------------ UNIT CELL INFORMATION -----------------------------------#

loop_
_symmetry_equiv_pos_as_xyz
' x, y, z'
' z, x, y'
' y, z, x'
'-x, 1/4+y, 1/4+z'
'-z, 1/4+x, 1/4+y'
'-y, 1/4+z, 1/4+x'
' 1/4+x, -y, 1/4+z'
' 1/4+z, -x, 1/4+y'
' 1/4+y, -z, 1/4+x'
' 1/4-x, 3/4-y, 1/2+z'
' 1/4-z, 3/4-x, 1/2+y'
' 1/4-y, 3/4-z, 1/2+x'
' y, x, z'
' x, z, y'
' z, y, x'
' 1/4+y, -x, 1/4+z'
' 1/4+x, -z, 1/4+y'
' 1/4+z, -y, 1/4+x'
'-y, 1/4+x, 1/4+z'
'-x, 1/4+z, 1/4+y'
'-z, 1/4+y, 1/4+x'
' 3/4-y, 1/4-x, 1/2+z'
' 3/4-x, 1/4-z, 1/2+y'
' 3/4-z, 1/4-y, 1/2+x'
'-x, -y, -z'
'-z, -x, -y'
'-y, -z, -x'
' x, 3/4-y, 3/4-z'
' z, 3/4-x, 3/4-y'
' y, 3/4-z, 3/4-x'
' 3/4-x, y, 3/4-z'
' 3/4-z, x, 3/4-y'
' 3/4-y, z, 3/4-x'
' 3/4+x, 1/4+y, 1/2-z'
' 3/4+z, 1/4+x, 1/2-y'
' 3/4+y, 1/4+z, 1/2-x'
'-y, -x, -z'
'-x, -z, -y'
'-z, -y, -x'
' 3/4-y, x, 3/4-z'
' 3/4-x, z, 3/4-y'
' 3/4-z, y, 3/4-x'
' y, 3/4-x, 3/4-z'
' x, 3/4-z, 3/4-y'
' z, 3/4-y, 3/4-x'
' 1/4+y, 3/4+x, 1/2-z'
' 1/4+x, 3/4+z, 1/2-y'
' 1/4+z, 3/4+y, 1/2-x'
' x, 1/2+y, 1/2+z'
' z, 1/2+x, 1/2+y'
' y, 1/2+z, 1/2+x'
'-x, 3/4+y, 3/4+z'
'-z, 3/4+x, 3/4+y'
'-y, 3/4+z, 3/4+x'
' 1/4+x, 1/2-y, 3/4+z'
' 1/4+z, 1/2-x, 3/4+y'
' 1/4+y, 1/2-z, 3/4+x'
' 1/4-x, 1/4-y, z'
' 1/4-z, 1/4-x, y'
' 1/4-y, 1/4-z, x'
' y, 1/2+x, 1/2+z'
' x, 1/2+z, 1/2+y'
' z, 1/2+y, 1/2+x'
' 1/4+y, 1/2-x, 3/4+z'
' 1/4+x, 1/2-z, 3/4+y'
' 1/4+z, 1/2-y, 3/4+x'
'-y, 3/4+x, 3/4+z'
'-x, 3/4+z, 3/4+y'
'-z, 3/4+y, 3/4+x'
' 3/4-y, 3/4-x, z'
' 3/4-x, 3/4-z, y'
' 3/4-z, 3/4-y, x'
'-x, 1/2-y, 1/2-z'
'-z, 1/2-x, 1/2-y'
'-y, 1/2-z, 1/2-x'
' x, 1/4-y, 1/4-z'
' z, 1/4-x, 1/4-y'
' y, 1/4-z, 1/4-x'
' 3/4-x, 1/2+y, 1/4-z'
' 3/4-z, 1/2+x, 1/4-y'
' 3/4-y, 1/2+z, 1/4-x'
' 3/4+x, 3/4+y, -z'
' 3/4+z, 3/4+x, -y'
' 3/4+y, 3/4+z, -x'
'-y, 1/2-x, 1/2-z'
'-x, 1/2-z, 1/2-y'
'-z, 1/2-y, 1/2-x'
' 3/4-y, 1/2+x, 1/4-z'
' 3/4-x, 1/2+z, 1/4-y'
' 3/4-z, 1/2+y, 1/4-x'
' y, 1/4-x, 1/4-z'
' x, 1/4-z, 1/4-y'
' z, 1/4-y, 1/4-x'
' 1/4+y, 1/4+x, -z'
' 1/4+x, 1/4+z, -y'
' 1/4+z, 1/4+y, -x'
' 1/2+x, y, 1/2+z'
' 1/2+z, x, 1/2+y'
' 1/2+y, z, 1/2+x'
' 1/2-x, 1/4+y, 3/4+z'
' 1/2-z, 1/4+x, 3/4+y'
' 1/2-y, 1/4+z, 3/4+x'
' 3/4+x, -y, 3/4+z'
' 3/4+z, -x, 3/4+y'
' 3/4+y, -z, 3/4+x'
' 3/4-x, 3/4-y, z'
' 3/4-z, 3/4-x, y'
' 3/4-y, 3/4-z, x'
' 1/2+y, x, 1/2+z'
' 1/2+x, z, 1/2+y'
' 1/2+z, y, 1/2+x'
' 3/4+y, -x, 3/4+z'
' 3/4+x, -z, 3/4+y'
' 3/4+z, -y, 3/4+x'
' 1/2-y, 1/4+x, 3/4+z'
' 1/2-x, 1/4+z, 3/4+y'
' 1/2-z, 1/4+y, 3/4+x'
' 1/4-y, 1/4-x, z'
' 1/4-x, 1/4-z, y'
' 1/4-z, 1/4-y, x'
' 1/2-x, -y, 1/2-z'
' 1/2-z, -x, 1/2-y'
' 1/2-y, -z, 1/2-x'
' 1/2+x, 3/4-y, 1/4-z'
' 1/2+z, 3/4-x, 1/4-y'
' 1/2+y, 3/4-z, 1/4-x'
' 1/4-x, y, 1/4-z'
' 1/4-z, x, 1/4-y'
' 1/4-y, z, 1/4-x'
' 1/4+x, 1/4+y, -z'
' 1/4+z, 1/4+x, -y'
' 1/4+y, 1/4+z, -x'
' 1/2-y, -x, 1/2-z'
' 1/2-x, -z, 1/2-y'
' 1/2-z, -y, 1/2-x'
' 1/4-y, x, 1/4-z'
' 1/4-x, z, 1/4-y'
' 1/4-z, y, 1/4-x'
' 1/2+y, 3/4-x, 1/4-z'
' 1/2+x, 3/4-z, 1/4-y'
' 1/2+z, 3/4-y, 1/4-x'
' 3/4+y, 3/4+x, -z'
' 3/4+x, 3/4+z, -y'
' 3/4+z, 3/4+y, -x'
' 1/2+x, 1/2+y, z'
' 1/2+z, 1/2+x, y'
' 1/2+y, 1/2+z, x'
' 1/2-x, 3/4+y, 1/4+z'
' 1/2-z, 3/4+x, 1/4+y'
' 1/2-y, 3/4+z, 1/4+x'
' 3/4+x, 1/2-y, 1/4+z'
' 3/4+z, 1/2-x, 1/4+y'
' 3/4+y, 1/2-z, 1/4+x'
' 3/4-x, 1/4-y, 1/2+z'
' 3/4-z, 1/4-x, 1/2+y'
' 3/4-y, 1/4-z, 1/2+x'
' 1/2+y, 1/2+x, z'
' 1/2+x, 1/2+z, y'
' 1/2+z, 1/2+y, x'
' 3/4+y, 1/2-x, 1/4+z'
' 3/4+x, 1/2-z, 1/4+y'
' 3/4+z, 1/2-y, 1/4+x'
' 1/2-y, 3/4+x, 1/4+z'
' 1/2-x, 3/4+z, 1/4+y'
' 1/2-z, 3/4+y, 1/4+x'
' 1/4-y, 3/4-x, 1/2+z'
' 1/4-x, 3/4-z, 1/2+y'
' 1/4-z, 3/4-y, 1/2+x'
' 1/2-x, 1/2-y, -z'
' 1/2-z, 1/2-x, -y'
' 1/2-y, 1/2-z, -x'
' 1/2+x, 1/4-y, 3/4-z'
' 1/2+z, 1/4-x, 3/4-y'
' 1/2+y, 1/4-z, 3/4-x'
' 1/4-x, 1/2+y, 3/4-z'
' 1/4-z, 1/2+x, 3/4-y'
' 1/4-y, 1/2+z, 3/4-x'
' 1/4+x, 3/4+y, 1/2-z'
' 1/4+z, 3/4+x, 1/2-y'
' 1/4+y, 3/4+z, 1/2-x'
' 1/2-y, 1/2-x, -z'
' 1/2-x, 1/2-z, -y'
' 1/2-z, 1/2-y, -x'
' 1/4-y, 1/2+x, 3/4-z'
' 1/4-x, 1/2+z, 3/4-y'
' 1/4-z, 1/2+y, 3/4-x'
' 1/2+y, 1/4-x, 3/4-z'
' 1/2+x, 1/4-z, 3/4-y'
' 1/2+z, 1/4-y, 3/4-x'
' 3/4+y, 1/4+x, 1/2-z'
' 3/4+x, 1/4+z, 1/2-y'
' 3/4+z, 1/4+y, 1/2-x'

_symmetry_cell_setting            cubic
_symmetry_space_group_name_H-M    'F d 3 m'

_cell_length_a                    10.32084(2)
_cell_length_b                    10.32084(2)
_cell_length_c                    10.32084(2)
_cell_angle_alpha                 90
_cell_angle_beta                  90
_cell_angle_gamma                 90
_cell_volume                      1099.372(6)


#------------------ CRYSTAL INFORMATION -------------------------------------#

_pd_spec_size_axial               25 # mm
_pd_spec_size_equat               25 # mm
_pd_spec_size_thick               1  # mm

_pd_spec_mounting                 'packed powder pellet'
_pd_spec_mount_mode               'reflection'
_pd_spec_shape                    ?
_pd_char_particle_morphology      ?
_pd_char_colour                   ?

#_pd_prep_conditions               ?
#_pd_prep_cool_rate                ? # K/min
#_pd_prep_pressure                 ? # kPa
#_pd_prep_temperature              ? # K

_exptl_crystal_density_meas       ?
_exptl_crystal_density_diffrn     6.0738(1)
_exptl_crystal_density_method     ?
_exptl_crystal_F_000              1718
_exptl_absorpt_coefficient_mu     82.21

#------------------ DATA COLLECTION INFORMATION -----------------------------#

_cell_measurement_temperature          295.0
_cell_measurement_reflns_used          ?
_cell_measurement_theta_min            ?
_cell_measurement_theta_max            ?

_diffrn_ambient_temperature            295.0
_diffrn_source_power                   ?
_diffrn_source_voltage                 ?
_diffrn_source_current                 ?
_diffrn_radiation_source               'Sealed Tube'
_diffrn_radiation_detector             ?
_diffrn_measurement_device_type   ? #'Scintag XDS2000'
_diffrn_measurement_method        ?
_diffrn_detector                  ?  #'Ge solid state detector'
_diffrn_radiation_monochromator   ?
_diffrn_radiation_probe           x-ray
loop_
_diffrn_radiation_wavelength
_diffrn_radiation_wavelength_wt
_diffrn_radiation_type
1.540562        1.0   CuK\a~1~
1.54439        0.5   CuK\a~2~

_diffrn_reflns_number             ?

_diffrn_reflns_limit_h_min           0
_diffrn_reflns_limit_h_max           6
_diffrn_reflns_limit_k_min           0
_diffrn_reflns_limit_k_max           8
_diffrn_reflns_limit_l_min           1
_diffrn_reflns_limit_l_max           11
_diffrn_reflns_theta_min          05.0
_diffrn_reflns_theta_max          60.2


#------------------ COMPUTER PROGRAMS USED ----------------------------------#

_computing_data_collection        ?
_computing_cell_refinement        'WinCSD'
_computing_data_reduction         'WinCSD'
_computing_structure_solution     'WinCSD'
_computing_structure_refinement   'WinCSD'
_computing_molecular_graphics     ?
_computing_publication_material   'WinCSD (Akselrud et al, 1993)'

#### PLEASE do not forget the following reference :
#L. Akselrud, Yu. Grin.
#WinCSD: software package for crystallographic calculations (Version 4).
#J. Appl. Crystallogr., 2014, 47.

#------------------ REFINEMENT INFORMATION ----------------------------------#

# Use this field to give any special details about
# about the processing of the powder pattern
_pd_proc_ls_special_details
; ?
;

# The next two items are given as text
_pd_proc_ls_profile_function      pseudo-Voit
_pd_proc_ls_pref_orient_corr      ?
_pd_proc_ls_prof_R_factor         0.0533
_pd_proc_ls_prof_wR_factor        ?
_pd_proc_ls_prof_wR_expected      ?
_refine_ls_R_I_factor             0.0244
_refine_ls_goodness_of_fit_all    1.5
_refine_ls_R_factor_all           ?

_refine_special_details
; ?
;

_refine_ls_structure_factor_coef  Inet
_refine_ls_matrix_type            fullcycle

_refine_ls_weighting_scheme   unit
_refine_ls_weighting_details      '1/[Y~i~+\s(Y~i~)]'
_refine_ls_hydrogen_treatment     ?
_refine_ls_extinction_method      ?
_refine_ls_extinction_coef        ?
_refine_ls_abs_structure_details  ?
_refine_ls_abs_structure_Flack    ?
_refine_ls_number_reflns          56
_refine_ls_number_parameters      3
_refine_ls_number_restraints      ?
_refine_ls_number_constraints     ?
_refine_ls_restrained_S_all       ?
_refine_ls_restrained_S_obs       ?
_refine_ls_shift/su_max           ?
_refine_ls_shift/su_mean          ?

_refine_diff_density_max          ?
_refine_diff_density_min          ?

#------------------ ATOMIC TYPES, COORDINATES AND THERMAL PARAMETERS --------#

loop_
_atom_site_label
_atom_site_type_symbol
_atom_site_fract_x
_atom_site_fract_y
_atom_site_fract_z
_atom_site_thermal_displace_type
_atom_site_B_iso_or_equiv
_atom_site_symmetry_multiplicity
_atom_site_occupancy
Cu1  CU  0.125      0.125      0.125      Biso 1.65(6)   8         1.0
Co1  CO  0.5        0.5        0.5        Biso 0.2(2)   16   0.220(7)
Hf1  HF  0.5        0.5        0.5        Biso 0.89(2)  16      0.780(3)
S1   S   0.7444(2)  0.7444(2)    0.7444(2)    Biso 0.98(5)   32        1.0


loop_
_geom_bond_atom_site_label_1
_geom_bond_atom_site_label_2
_geom_bond_distance
_geom_bond_site_symmetry_2
_geom_bond_publ_flag
Cu1     S1       2.334(2)     4_644   yes
Co1     S1       2.524(2)    52_644   yes
Co1     Hf1      3.6489(1)    4_655   yes
Hf1     S1       2.524(2)    52_644   yes
Hf1     Hf1      3.6489(1)    4_655   yes
S1      S1       3.508(2)    58_665   yes
S1      S1       3.650(2)    34_456   yes
